# Supplementary material for: Design of Hierarchically Tailored Hybrids Based on Nickle Nanocrystal-Decorated Manganese Dioxides for Enhanced Fire Safety of Epoxy Resin
Source: Int J Mol Sci. 2022 Nov 8;23(22):13711. doi: 10.3390/ijms232213711 (PMC9697679; doi:10.3390/ijms232213711)
Supplement: Supplementary file 1 [file ijms-23-13711-s001.zip]

Archive with 1 entries (1 files):
- ijms-2015762-supplementary.pdf
